# Supplementary material for: Asymmetric formal C–C bond insertion into aldehydes via copper-catalyzed diyne cyclization
Source: Nat Commun. 2023 Nov 3;14:7058. doi: 10.1038/s41467-023-42805-2 (PMC10624849; doi:10.1038/s41467-023-42805-2)
Supplement: Supplementary file 3 — Source Data [file 41467_2023_42805_MOESM3_ESM.xlsx]

## Sheet: Sheet1
Molecular Geometries and Energies
B3LYP-D3(SMD, DCE)/Def2-TZVP//B3LYP-D3(SMD, DCE)/6-31G(d)/LANL2DZ, Cartesian Coordinates and Energies in Hartree
4f
Imaginary freguency: NO
Electronic energy: -2319.140075
Gibbs free energy: -2318.542869
C -1.37001500 2.64936300 0.68297700
C -0.85661600 3.43059300 -0.32974200
C 0.37895300 3.09950900 -0.95148200
C 1.08359600 1.92723500 -0.52565500
C 0.53363900 1.14976700 0.52820100
C -0.66097100 1.50319100 1.11955100
H 0.40305000 4.79444100 -2.29944000
H -2.31731700 2.90866600 1.14792500
H -1.38845900 4.31651900 -0.66882000
C 0.93632500 3.90123500 -1.98292300
C 2.31682900 1.57621300 -1.18436800
H 1.06319800 0.26209400 0.85784500
H -1.07022500 0.88741900 1.91477700
C 2.83765800 2.38607700 -2.20072600
C 2.13087400 3.55710100 -2.57408500
H 2.54520000 4.18405200 -3.35989200
C 4.15431700 2.05734800 -2.86716600
H 4.18652500 2.52635900 -3.85759500
H 4.23301500 0.97428500 -3.01700700
C 3.00043400 0.38311000 -0.80869600
C 3.58302600 -0.64866200 -0.53861100
N 4.20379000 -1.79277000 -0.18785800
S 5.92904300 -1.75685100 -0.26151000
O 6.37746900 -1.17839500 -1.53490500
O 6.34333100 -3.11690900 0.10603500
C 6.30216700 -0.60760600 1.05354200
C 5.88723600 -0.91635200 2.35273300
C 7.02475600 0.54885900 0.75796400
C 6.20219800 -0.02910700 3.37989600
H 5.32287700 -1.82154500 2.55325800
C 7.33352400 1.42644600 1.79955100
H 7.32978800 0.75707400 -0.26108400
C 6.92265800 1.13875000 3.10317100
H 5.88455400 -0.24747700 4.39500600
H 7.89127600 2.33377800 1.58804500
C 3.53630400 -3.12284600 -0.44367700
H 3.73880800 -3.44247000 -1.47333800
H 3.99618600 -3.84366700 0.23595500
C 2.10634100 -2.99231500 -0.22130400
C 0.93741400 -2.70740200 -0.06030500
C -0.41034600 -2.27340000 0.09393400
C -1.05199000 -1.59011900 -0.95534400
C -1.09716700 -2.40906200 1.31949900
C -2.31332600 -1.03308300 -0.78117500
H -0.54499200 -1.48363400 -1.90972400
C -2.35103500 -1.84549200 1.49665700
H -0.61923500 -2.92906200 2.14461900
C -2.97667100 -1.11436900 0.46002500
H -2.77718100 -0.52170700 -1.61641000
H -2.83392400 -1.92344100 2.46560000
N -4.18789900 -0.44863900 0.70983900
C -5.31051200 -1.24319700 1.25418200
H -6.00930300 -0.55080000 1.73084600
H -4.92262500 -1.89821000 2.03637800
C -4.58097700 0.62424600 -0.20834500
H -3.66402100 1.13654100 -0.51757900
H -5.06114500 0.23817700 -1.12021200
C -6.02484700 -2.05899100 0.19134900
C -5.46929300 -3.26037200 -0.27486600
C -7.21586300 -1.59758500 -0.38484800
C -6.09126900 -3.98312500 -1.29454800
H -4.54586700 -3.62811900 0.16530600
C -7.84194100 -2.31933200 -1.40534500
H -7.65192600 -0.66633100 -0.03128300
C -7.27989700 -3.51354100 -1.86343600
H -5.65154500 -4.91424500 -1.64293200
H -8.76657800 -1.94895200 -1.84088500
H -7.76504100 -4.07685000 -2.65635600
C -5.48803700 1.64282300 0.45579500
C -5.15536100 2.17827600 1.70903400
C -6.64605900 2.09468200 -0.18674400
C -5.96268400 3.14887700 2.30384900
H -4.26626600 1.81687300 2.21907500
C -7.45540400 3.07007700 0.40482800
H -6.91648600 1.67836000 -1.15431800
C -7.11581500 3.59963800 1.65169600
H -5.69309800 3.55436800 3.27578200
H -8.35242400 3.40980000 -0.10657200
H -7.74531700 4.35484900 2.11498400
H 7.16240700 1.82667000 3.90888900
C 5.36162400 2.53086300 -2.03769100
H 5.35224200 2.07270200 -1.04350500
H 6.30126900 2.25565700 -2.53128200
H 5.34758400 3.61980200 -1.90893300
A
Imaginary freguency: NO
Electronic energy: -5886.816474
Gibbs free energy: -5885.459118
C -3.72273400 1.10083700 2.48809100
C -3.61342000 2.41339000 2.07986700
C -2.71560800 2.78046200 1.04026900
C -1.90218700 1.77212800 0.43358600
C -2.04891800 0.43366600 0.86923100
C -2.93921100 0.09964800 1.86667800
H -3.24616900 4.88052900 1.02276100
H -4.41733300 0.82516200 3.27582300
H -4.21833800 3.19014300 2.54148900
C -2.62354700 4.11554900 0.56558500
C -0.98554600 2.14397900 -0.61507900
H -1.45435100 -0.33338900 0.39293900
H -3.04264300 -0.93548300 2.17370700
C -0.93423000 3.46742700 -1.07508100
C -1.77322900 4.43608900 -0.46789800
H -1.72612900 5.45820600 -0.83378600
C -0.07209400 3.86708000 -2.24617000
H 0.17567500 4.93039900 -2.16812600
H 0.87019400 3.31564500 -2.20981200
C -0.17612600 1.14489500 -1.23666800
C 0.47067600 0.28299000 -1.86069100
N 0.73707800 -0.46172600 -2.97523100
S 1.23403600 -2.09817200 -2.73593600
O 1.82842500 -2.12620200 -1.39455100
O 2.03151200 -2.45316800 -3.91336100
C -0.25407000 -3.08553300 -2.72507100
C -0.37547700 -4.13781800 -3.63359100
C -1.21623300 -2.83964000 -1.74087100
C -1.49112800 -4.97304300 -3.53793800
H 0.38766000 -4.30441500 -4.38542300
C -2.32100000 -3.68277400 -1.65604500
H -1.11687600 -2.00432600 -1.06092500
C -2.45426600 -4.75164600 -2.54999600
H -1.60087500 -5.79958200 -4.23339300
H -3.07439700 -3.49650000 -0.89748500
C -0.03176500 -0.15346200 -4.22956800
H 0.32675100 0.82201400 -4.57414600
H 0.26738300 -0.89220600 -4.97838200
C -1.46913900 -0.13447300 -3.98485800
C -2.55991700 -0.12015200 -3.44709500
C -3.78178700 -0.13475700 -2.72185500
C -4.16418500 0.97333100 -1.94093800
C -4.56165900 -1.30519200 -2.62524800
C -5.22605600 0.89640900 -1.05181600
H -3.58870100 1.89169800 -1.99845300
C -5.62728700 -1.38423100 -1.74361700
H -4.30373600 -2.16888100 -3.22973900
C -5.96409300 -0.30151700 -0.89247600
H -5.44934900 1.76746300 -0.45199200
H -6.18902500 -2.30872700 -1.70348100
N -6.98384200 -0.41319100 0.05002000
C -7.29752900 -1.73910600 0.62028100
H -7.48794200 -2.44851600 -0.18767800
H -8.24044000 -1.63222700 1.16255500
C -7.26021100 0.72962700 0.92551700
H -7.94258800 0.37208700 1.70237200
H -6.35168100 1.06287700 1.44609800
C -6.21512000 -2.26887100 1.54927100
C -6.12797200 -1.80779400 2.87176600
C -5.25684000 -3.18813900 1.09734000
C -5.10404200 -2.24234400 3.71649700
H -6.87029600 -1.10637600 3.24402800
C -4.22685900 -3.62047500 1.93747500
H -5.31794200 -3.57153700 0.08318100
C -4.14475000 -3.14606700 3.24916700
H -5.05508700 -1.87599500 4.73871700
H -3.48763400 -4.32515400 1.56699200
H -3.33736200 -3.47413100 3.89756900
C -7.91421100 1.90861800 0.22288900
C -7.62256900 3.21449300 0.63694100
C -8.84062800 1.71587000 -0.80906500
C -8.24932200 4.30944400 0.03680200
H -6.89287300 3.37358000 1.42832600
C -9.46563200 2.80843900 -1.41395400
H -9.05940400 0.70561500 -1.14371300
C -9.17364400 4.10915700 -0.99201600
H -8.00956100 5.31713200 0.36665300
H -10.18035300 2.64449900 -2.21652500
H -9.65845600 4.95912100 -1.46498100
Cu 1.66316400 0.29546900 -0.20928700
H -3.31483900 -5.41054900 -2.47822100
C -0.77148300 3.61082400 -3.59302700
H -0.10723800 3.86629400 -4.42744200
H -1.06566200 2.56152600 -3.69281000
H -1.67890600 4.21976700 -3.68245400
C 4.43482100 -0.06145300 1.96198900
C 5.19651800 1.15067900 2.61444500
H 5.21231800 0.97835400 3.69370200
H 6.22849100 1.11598700 2.25570500
C 5.09850000 -1.41039900 2.44027600
H 4.94981800 -1.48012600 3.52078200
H 6.17192600 -1.31613900 2.25689700
C 4.55557100 2.48092000 2.29456100
C 3.62106200 3.05909900 3.15962700
C 4.82591400 3.14078900 1.08679700
C 2.97408400 4.25415200 2.83043800
H 3.39484800 2.57197100 4.10517000
C 4.17611800 4.32726600 0.75769200
H 5.55032600 2.72330500 0.39347500
C 3.23315200 4.91531200 1.62135400
H 2.26294700 4.66424400 3.53903000
H 4.41263300 4.80007800 -0.19109300
C 4.54135100 -2.62536600 1.73240900
C 3.40881300 -3.29278600 2.21485900
C 5.09861100 -3.07601400 0.52894200
C 2.83397600 -4.34075500 1.49602200
H 2.95657500 -2.98093000 3.15257500
C 4.50730700 -4.10940000 -0.19876400
H 5.99670200 -2.60075700 0.14482400
C 3.34399000 -4.75023000 0.25279400
H 1.95558300 -4.82193100 1.90974900
H 4.96386200 -4.40050300 -1.13841200
C 2.54025200 6.22595500 1.21638500
C 3.60395800 7.32186600 0.97959100
H 3.12052500 8.26078600 0.68227700
H 4.18216700 7.51118400 1.89212000
H 4.30619900 7.04265300 0.18666300
C 1.74740500 5.98633400 -0.08710800
H 1.24407700 6.90809500 -0.40583700
H 2.39609000 5.65660600 -0.90550100
H 0.98281200 5.21843000 0.06882200
C 1.55716000 6.72725600 2.28925200
H 0.75166400 6.00570700 2.47106200
H 2.06067600 6.92885900 3.24205700
H 1.09374800 7.66249100 1.95425600
C 2.65833300 -5.86910100 -0.55008100
C 1.12193800 -5.72978100 -0.46651000
H 0.80372900 -4.73235100 -0.78191600
H 0.64131600 -6.46758300 -1.11992800
H 0.74704200 -5.89895000 0.54735800
C 3.05462100 -5.82898000 -2.03991500
H 2.48531800 -6.58461700 -2.59385100
H 2.84200600 -4.85072700 -2.48638200
H 4.11703500 -6.04882300 -2.19265300
C 3.07434900 -7.23381000 0.04340500
H 4.15959300 -7.37790700 -0.02314200
H 2.78833000 -7.30659800 1.09954100
H 2.58737000 -8.05501600 -0.49834400
H 0.19962400 -0.58726900 5.73576100
C 3.00406300 -0.02281300 2.45184400
C 1.49166800 0.09974000 4.14702000
C 0.80551600 -0.06233300 2.77333600
C 0.96060000 -1.00627600 5.06538100
H 1.75433000 -1.42133400 5.69518200
C 0.36684100 -2.01297300 4.10319700
C -0.05362100 -3.32046400 4.35375900
C -0.54186600 -4.09281800 3.29279000
C -0.57814600 -3.57456600 1.99140000
C -0.14282200 -2.27144800 1.74231200
C 0.29260000 -1.48917200 2.80785300
H 0.00711200 -3.73807600 5.35551400
H -0.87448300 -5.11104300 3.47644500
H -0.92044900 -4.19232400 1.16752200
H -0.09691800 -1.88642600 0.73146900
O 2.89897400 -0.13623200 3.79254800
N 1.90505300 0.10619400 1.79876600
H 0.01934900 0.66722100 2.57297500
H 7.39122600 0.82718200 -2.72835100
C 4.59497500 0.01723000 0.45812300
C 5.92242200 -0.05625200 -1.38660600
C 4.42864400 0.15641300 -1.76822300
C 6.72628200 1.14416900 -1.91606200
H 7.35917400 1.56646700 -1.12811600
C 5.67335700 2.10620600 -2.41922900
C 5.84756800 3.40723400 -2.89422000
C 4.73336000 4.11813800 -3.35382400
C 3.46165500 3.52986800 -3.34993400
C 3.28814500 2.22821300 -2.86964200
C 4.39757900 1.53176900 -2.39552400
H 6.83469500 3.86216300 -2.90912300
H 4.85671800 5.13193300 -3.72540300
H 2.60619300 4.08837200 -3.71957400
H 2.30711500 1.76671200 -2.85260900
O 5.88748400 -0.05160500 0.07465500
N 3.71677200 0.11999800 -0.46791800
H 4.01515600 -0.62669700 -2.40768100
H 6.32918500 -1.02292000 -1.68401700
H 1.44237200 1.10295700 4.57433900
TSA-(R)/TSA
Imaginary freguency: -456.45
Electronic energy: -5886.802001
Gibbs free energy: -5885.445486
C 0.11002300 -0.92559900 1.55424400
C 0.79947200 -1.45093100 3.46015700
Cu -1.81990700 0.39886500 0.41274100
N -2.91982300 2.14914400 0.52624300
N -1.64987000 0.66728200 -1.60747700
C 1.65146400 -5.13736800 -0.91108300
C 2.38094600 -4.09944600 -1.44849700
C 2.20119600 -2.76808600 -0.98482100
C 1.24699600 -2.50760900 0.04739400
C 0.50939600 -3.59806600 0.58002500
C 0.70611300 -4.88065100 0.11218900
H 3.69191900 -1.88674300 -2.28422100
H 1.79639500 -6.15228500 -1.27089800
H 3.11120800 -4.28014300 -2.23134400
C 2.95327200 -1.68553900 -1.51259500
C 1.06305600 -1.15419800 0.50900900
H -0.22040700 -3.40926500 1.35967800
H 0.12831200 -5.70033600 0.53096400
C 1.81142200 -0.10469700 -0.04082700
C 2.75542100 -0.40042700 -1.05710700
H 3.33091500 0.41606000 -1.48411400
C 1.62883200 1.32567400 0.40870500
H 1.98284200 1.99733800 -0.38108800
H 0.56143200 1.53545000 0.54544200
C -1.08201500 -0.59003300 1.93955800
N -1.46672300 -0.63406900 3.27971600
S -3.08477700 -1.02776700 3.62578100
O -3.93500200 -0.30238400 2.67475000
O -3.23347200 -0.81710400 5.07050100
C -3.18853800 -2.78070100 3.28580900
C -3.23691100 -3.68105600 4.35367200
C -3.11705300 -3.21159100 1.95646500
C -3.21953300 -5.04989000 4.07991600
H -3.29075000 -3.31363500 5.37264700
C -3.09227300 -4.58299300 1.70256500
H -3.08817600 -2.49374300 1.14397600
C -3.14116800 -5.49829000 2.75894600
H -3.26376700 -5.76189000 4.89868200
H -3.04188300 -4.93765200 0.67881700
C -0.45411700 -1.27638100 4.20175500
H -0.31600800 -0.62475300 5.06758600
H -0.82198100 -2.24677800 4.55670800
C 2.00433700 -1.73460100 3.37342800
C 3.32327500 -1.90613000 2.95365200
C 4.27982400 -0.87520700 3.15163900
C 3.71083000 -3.02622400 2.17279700
C 5.51623200 -0.92294100 2.54973100
H 4.01851100 -0.02318000 3.77025800
C 4.93887700 -3.06863400 1.54690400
H 3.00343600 -3.83349300 2.01639600
C 5.86775200 -1.99636500 1.67806400
H 6.19989800 -0.10066600 2.71205300
H 5.15887100 -3.91046600 0.90480500
N 7.04432500 -1.97589500 0.97862500
C 7.47309800 -3.13571900 0.18165200
H 7.28708500 -4.05153100 0.75148100
H 8.55854900 -3.05767800 0.07560200
C 7.96095200 -0.84010800 1.09360000
H 8.20964200 -0.67585400 2.15086600
H 8.89505200 -1.13567700 0.61045300
C 6.84643800 -3.25157100 -1.20036100
C 6.25661800 -4.45363300 -1.60855600
C 6.89883500 -2.18272300 -2.10677300
C 5.72803700 -4.58965400 -2.89594900
H 6.21143800 -5.29091500 -0.91546800
C 6.35889700 -2.30981100 -3.38766800
H 7.36317800 -1.24734700 -1.81078900
C 5.77195700 -3.51546200 -3.78759800
H 5.27671700 -5.53145500 -3.19682300
H 6.40511300 -1.47079900 -4.07717600
H 5.35685900 -3.61669600 -4.78677800
C 7.49837400 0.48174200 0.48562900
C 6.28592300 0.64324500 -0.19524000
C 8.34359300 1.59144800 0.63449400
C 5.92889600 1.89119400 -0.71782100
H 5.61398400 -0.19883400 -0.31762100
C 7.99078700 2.83440900 0.10899900
H 9.28547200 1.47713200 1.16746600
C 6.77793700 2.98911500 -0.56987900
H 4.98208500 2.00405800 -1.23913700
H 8.66032700 3.68188200 0.23103600
H 6.49741100 3.95535400 -0.97727700
H -3.12188800 -6.56403200 2.54967500
C 2.37080700 1.63449000 1.71836300
H 2.00868900 0.99299400 2.52742500
H 3.44720000 1.46545700 1.60726100
H 2.21200700 2.67695400 2.00569300
C -3.10777900 2.71685800 -1.93629200
C -4.50791200 2.45948300 -2.61106500
H -5.16471800 3.27917500 -2.30568900
H -4.36207400 2.53599100 -3.69177700
C -2.51209300 4.05356100 -2.50665500
H -3.18353200 4.86151300 -2.20463500
H -2.55402800 3.98287500 -3.59578100
C -5.10926300 1.11865200 -2.26174100
C -5.77483700 0.90821800 -1.04498300
C -4.97683100 0.03075300 -3.12986000
C -6.28594400 -0.34551600 -0.71733500
H -5.90336700 1.73473900 -0.35017100
C -5.50291000 -1.22215200 -2.80562100
H -4.45368000 0.16008600 -4.07388000
C -6.17290600 -1.44075500 -1.59423600
H -6.78592700 -0.46796800 0.23909900
H -5.37054200 -2.03023800 -3.51486100
C -1.09369800 4.35064400 -2.06943800
C -0.81757800 4.93091300 -0.82234400
C -0.01056800 4.07146900 -2.90971200
C 0.48630900 5.25135300 -0.45197300
H -1.63093600 5.15643800 -0.14000300
C 1.29701300 4.40428000 -2.54082900
H -0.19152800 3.61215800 -3.87821700
C 1.57587900 5.02373000 -1.31384200
H 0.64811600 5.71105500 0.51850700
H 2.09597100 4.19339600 -3.24317800
C -6.75175200 -2.80842800 -1.19608500
C -8.23323500 -2.65836900 -0.78375600
H -8.64755600 -3.63560000 -0.50665500
H -8.35668000 -1.99221800 0.07640000
H -8.83218700 -2.25747600 -1.61054900
C -6.67598500 -3.83252300 -2.34344800
H -7.11928900 -4.78118900 -2.01864500
H -7.22677100 -3.49185100 -3.22837800
H -5.64126900 -4.03539100 -2.64030100
C -5.93511900 -3.35519900 -0.00498300
H -4.88946400 -3.49367500 -0.29634900
H -5.95709000 -2.67260000 0.85148100
H -6.32914000 -4.32518000 0.32448700
C 2.98368900 5.50023000 -0.91613700
C 2.94314600 7.02664200 -0.66772500
H 2.26170500 7.28660900 0.14955700
H 3.94196900 7.39273700 -0.39919500
H 2.61404000 7.56238300 -1.56626800
C 3.43725900 4.79039600 0.37779200
H 4.41519700 5.17088000 0.69787800
H 2.72931800 4.95216300 1.19769000
H 3.53257300 3.71185400 0.21984100
C 4.02647700 5.22207300 -2.01342600
H 4.13375100 4.14925500 -2.21255000
H 3.77068000 5.72184200 -2.95500000
H 5.00374000 5.60076900 -1.69405300
H -4.47057600 5.56543400 2.74953200
C -3.32420100 2.87633900 -0.44645900
C -4.28785700 3.94468900 1.31812300
C -3.34595800 2.80082800 1.78496800
C -3.78868500 5.25378200 1.94876500
H -3.76581300 6.06361600 1.21172200
C -2.42419000 4.90094500 2.50015300
C -1.45422400 5.75771300 3.02324200
C -0.25725500 5.21509800 3.50360900
C -0.03447100 3.83229800 3.46218800
C -1.00179100 2.97399900 2.92960400
C -2.19229400 3.52136800 2.45182000
H -1.62492900 6.83083300 3.05640800
H 0.50507400 5.87175100 3.91472900
H 0.89719500 3.42413500 3.84257100
H -0.82879200 1.90407200 2.87768200
O -4.07732200 3.95481500 -0.13283400
H -3.81813300 2.05195400 2.42165300
H -0.68543600 -0.81662400 -5.61167300
C -2.18595600 1.58278100 -2.32738100
C -0.95704400 0.48241800 -3.89133400
C -0.89064000 -0.22589100 -2.51130900
C -1.48582300 -0.53224000 -4.91800000
H -2.29273700 -0.09815300 -5.51827900
C -1.93286700 -1.71121400 -4.08090100
C -2.58695600 -2.87062300 -4.50022700
C -2.88597500 -3.85871400 -3.55649800
C -2.54318000 -3.68585500 -2.20875900
C -1.89428100 -2.52211300 -1.78656500
C -1.58702700 -1.54840300 -2.73523200
H -2.85872300 -3.00626500 -5.54405700
H -3.38998800 -4.76876900 -3.87060800
H -2.77941200 -4.46549300 -1.49130500
H -1.62763900 -2.37748200 -0.74404900
O -1.92836100 1.55119500 -3.65164700
H 0.12174500 -0.34220500 -2.12066700
H -0.03043600 0.97301900 -4.19289700
H -5.35051500 3.75559700 1.47609900
TSA-(S)/TSA''
Imaginary freguency: -473.56
Electronic energy: -5886.799257
Gibbs free energy: -5885.442027
C 0.35305700 -1.59308200 -1.29523400
C -0.16048300 -1.94614400 -3.27192500
Cu 1.88414700 0.17417200 -0.11413400
N 2.51280300 2.08996800 -0.68726300
N 1.43451100 0.93223000 1.71717200
C -3.10602800 0.92540700 1.55441700
C -3.27479700 -0.41108500 1.84641500
C -2.49203900 -1.39919400 1.18770300
C -1.52397100 -0.99254800 0.21639200
C -1.41714100 0.38635000 -0.10156300
C -2.18007500 1.32329700 0.55911400
H -3.37775200 -3.09404800 2.19684400
H -3.68462600 1.68019900 2.07713900
H -3.99944600 -0.73260100 2.58986900
C -2.61820200 -2.77969500 1.48757300
C -0.65516900 -1.98302500 -0.35730400
H -0.70604900 0.70309100 -0.85504900
H -2.06456800 2.37432000 0.32026600
C -0.78540700 -3.34043300 -0.02081800
C -1.79399700 -3.71478300 0.90056300
H -1.91859200 -4.76051500 1.16049600
C 0.13353100 -4.36911300 -0.64977000
H -0.20995700 -4.55433600 -1.67842500
H 1.12799800 -3.92183600 -0.75803200
C 1.53332600 -1.11474900 -1.55198200
N 2.03924400 -1.11094500 -2.86055200
S 3.71374100 -1.38470500 -2.99714300
O 4.38942500 -0.38338000 -2.16573400
O 3.97985200 -1.45928100 -4.43943800
C 3.95468600 -3.00043600 -2.27050200
C 4.00204500 -4.11909700 -3.10668100
C 3.98472200 -3.11771400 -0.87570100
C 4.08839000 -5.38745200 -2.52872000
H 3.98352400 -3.99542100 -4.18406900
C 4.07704400 -4.39180700 -0.31598800
H 3.94535300 -2.23398500 -0.24886400
C 4.12417100 -5.52255500 -1.13843000
H 4.13158800 -6.26588500 -3.16563200
H 4.11916500 -4.49932900 0.76257800
C 1.19064000 -1.89199900 -3.83603900
H 1.21695800 -1.38473900 -4.80185800
H 1.58152000 -2.91114000 -3.95925900
C -1.39803300 -2.01816000 -3.28446400
C -2.74373700 -2.06106400 -2.92077800
C -3.52484000 -0.87592600 -2.87230100
C -3.32649100 -3.25850300 -2.43348500
C -4.80299600 -0.88475500 -2.36027400
H -3.08972600 0.05905900 -3.21262300
C -4.60031200 -3.27118700 -1.90703000
H -2.74710800 -4.17614400 -2.45570900
C -5.38784400 -2.08504300 -1.85439400
H -5.34038800 0.05343400 -2.29812900
H -4.99135400 -4.20589400 -1.53215100
N -6.65418600 -2.09280600 -1.33306900
C -7.20272600 -3.29354800 -0.67797000
H -7.13326000 -4.15242000 -1.35663100
H -8.26745100 -3.09890100 -0.53147600
C -7.59529000 -0.99946600 -1.60299700
H -7.30835000 -0.51570500 -2.54205000
H -8.57445500 -1.44987900 -1.79343300
C -6.58485800 -3.64689400 0.66770100
C -6.00873800 -4.90548400 0.87821300
C -6.64129700 -2.74441300 1.73943500
C -5.49719700 -5.25949100 2.13055100
H -5.96641300 -5.61904900 0.05839900
C -6.13271600 -3.09343800 2.99124100
H -7.09188600 -1.76837500 1.59366600
C -5.55895700 -4.35411000 3.19199300
H -5.05383700 -6.24132500 2.27422900
H -6.19109000 -2.38389600 3.81271900
H -5.16493500 -4.62679800 4.16740200
C -7.73391400 0.04592000 -0.50791800
C -6.65399000 0.42910300 0.29888000
C -8.97220500 0.67633900 -0.32430600
C -6.81484400 1.42020100 1.27053900
H -5.69038000 -0.05776600 0.18786300
C -9.13086000 1.67534400 0.63875600
H -9.81970900 0.38035700 -0.93892400
C -8.05026000 2.05027800 1.44145400
H -5.97150500 1.69953200 1.89382300
H -10.09927300 2.15161100 0.76817000
H -8.17066700 2.82174300 2.19736700
H 4.19418900 -6.51072700 -0.69293800
C 0.26413600 -5.70094400 0.09341300
H 0.57255900 -5.54594700 1.13436100
H -0.67240800 -6.26955400 0.09918000
H 1.02409400 -6.32121500 -0.39454400
C 2.54292200 3.20756500 1.57978500
C 3.96576700 3.24099800 2.26309100
H 4.44186400 4.17617700 1.95500700
H 3.79832100 3.29355100 3.34316700
C 1.81526300 4.56171800 1.89542300
H 2.42459200 5.35678600 1.45769300
H 1.84035100 4.69362600 2.97938200
C 4.84531700 2.06461700 1.91126300
C 5.80262900 2.16219600 0.89161700
C 4.71320700 0.83515800 2.56521600
C 6.60417400 1.07353800 0.55414200
H 5.92812900 3.10536900 0.36442200
C 5.50737600 -0.26019500 2.21548100
H 3.98565300 0.72208200 3.36336700
C 6.47811200 -0.16630100 1.20656400
H 7.34776100 1.19822700 -0.22759800
H 5.35946700 -1.18865800 2.75561000
C 0.38858400 4.67051700 1.39551200
C 0.11051200 4.91707700 0.04610500
C -0.70125200 4.57122300 2.27297300
C -1.19991600 5.06814500 -0.41146500
H 0.92451800 5.01269100 -0.66323000
C -2.00901800 4.74456100 1.81798000
H -0.52165600 4.37585900 3.32720700
C -2.29393100 5.00179000 0.46415400
H -1.34766600 5.25278000 -1.46900100
H -2.82069300 4.68638700 2.53781400
C 7.41804600 -1.32738600 0.84161700
C 7.39990200 -1.57141500 -0.68426300
H 8.05537600 -2.41407100 -0.93696700
H 6.39092100 -1.80266900 -1.03647200
H 7.75419900 -0.69853700 -1.24260500
C 8.85461900 -0.95323300 1.27561400
H 9.55159700 -1.76349500 1.02662700
H 9.20091900 -0.04389500 0.77135200
H 8.90586300 -0.78004800 2.35750100
C 7.02238800 -2.63759700 1.54677300
H 7.10062000 -2.55542500 2.63704800
H 5.99847700 -2.93675100 1.29852200
H 7.69212400 -3.44471100 1.22803800
C -3.74285200 5.23834000 0.00266000
C -4.64384100 4.05294400 0.41461100
H -4.63426900 3.88604900 1.49656700
H -5.68214900 4.24877100 0.12142000
H -4.32676000 3.12550700 -0.07305700
C -4.26974000 6.52841600 0.67309100
H -5.30086900 6.72941100 0.35623600
H -4.26407900 6.44424000 1.76567800
H -3.65389000 7.39320000 0.39799400
C -3.84647600 5.40317900 -1.52478500
H -3.29060100 6.27796000 -1.88138900
H -3.46943700 4.51905400 -2.05266800
H -4.89615700 5.54069800 -1.80914900
H 3.45886600 5.11001500 -3.67484500
C 2.75426300 3.08008200 0.08614000
C 3.54588300 3.87689600 -1.89383800
C 2.82722100 2.51141700 -2.06922000
C 2.83626400 4.89796200 -2.79670500
H 2.67964000 5.84877700 -2.27639300
C 1.54895200 4.20661700 -3.19360400
C 0.43470500 4.74780500 -3.83766400
C -0.66161100 3.92142800 -4.10995000
C -0.64104700 2.56803000 -3.74736100
C 0.47634500 2.02485800 -3.10613100
C 1.56283500 2.85512900 -2.83010100
H 0.41393900 5.79825200 -4.11687100
H -1.53688100 4.33441300 -4.60455000
H -1.49780300 1.93512000 -3.96509400
H 0.49376700 0.98072700 -2.81508500
O 3.30762900 4.17875300 -0.47663500
H 3.43269400 1.73830700 -2.54214800
H 0.92089500 0.28176900 6.00471800
C 1.75655300 2.07390000 2.20256000
C 0.72982200 1.12452300 3.99562500
C 0.72586500 0.16830400 2.77053400
C 1.54427800 0.44731100 5.11852400
H 2.37744600 1.08884200 5.42726100
C 2.01000100 -0.86080600 4.51367100
C 2.82385700 -1.83907500 5.08840200
C 3.12792100 -2.98890800 4.35087300
C 2.62336000 -3.16105800 3.05462300
C 1.81598300 -2.17798000 2.47479800
C 1.51887300 -1.03479600 3.21584300
H 3.21618800 -1.71214200 6.09421500
H 3.75744800 -3.75838000 4.78994900
H 2.85479000 -4.06560700 2.50034900
H 1.42949700 -2.29483200 1.46652000
O 1.40835500 2.31453500 3.48453100
H -0.27111200 -0.07900100 2.40289400
H -0.26130400 1.44851200 4.31226500
H 4.62811200 3.84490500 -2.02566900
B
Imaginary freguency: NO
Electronic energy: -5886.829707
Gibbs free energy: -5885.471118
Cu -1.97734300 -0.33512500 0.40971700
N -4.00053500 0.28548000 0.65296700
N -2.28012800 -0.01144100 -1.59395400
C 4.08014700 -2.13096200 -1.46856800
C 3.87879000 -0.84827900 -1.93116800
C 2.97057500 0.02933200 -1.27910700
C 2.25533400 -0.42740000 -0.12484000
C 2.47927300 -1.76119500 0.31768200
C 3.36792900 -2.59024700 -0.33356600
H 3.28102000 1.69825900 -2.62591000
H 4.78230500 -2.79008300 -1.97119800
H 4.41665900 -0.48362800 -2.80297500
C 2.74900800 1.35431500 -1.74236700
C 1.34246500 0.45921900 0.54488000
H 1.92859800 -2.12740800 1.17602900
H 3.51908400 -3.60519400 0.02488400
C 1.17812300 1.76259500 0.08622500
C 1.88389900 2.18786200 -1.07601500
H 1.73285400 3.20527200 -1.42987100
C 0.26495100 2.76255300 0.76252900
H -0.00668300 2.40757400 1.76063600
H 0.81127200 3.70706600 0.89294700
C 0.62706500 -0.02732600 1.75273600
C -0.66541000 -0.46528500 1.83037400
N -0.94776200 -0.77971600 3.20119600
S -1.78876600 -2.20986400 3.54748400
O -2.93765400 -2.29868700 2.63726900
O -2.00291700 -2.20755600 5.00163200
C -0.62676800 -3.51236600 3.14657600
C 0.04652900 -4.17155700 4.17943800
C -0.33758900 -3.76203900 1.80114100
C 1.03049200 -5.10653500 3.85346900
H -0.20269300 -3.95786300 5.21313400
C 0.65210100 -4.69638900 1.49292800
H -0.87416200 -3.23953000 1.01705700
C 1.33632600 -5.36323900 2.51388100
H 1.55647200 -5.63115700 4.64570300
H 0.88841200 -4.90189100 0.45416700
C 0.23886000 -0.52100000 4.07324700
H 0.00327500 0.28349000 4.77452300
H 0.53980800 -1.40152800 4.64689400
C 1.29236300 -0.09839100 3.07206600
C 2.54407700 0.22129100 3.26148200
C 3.87614600 0.36849000 3.11543800
C 4.50735900 1.66465900 3.14212600
C 4.70012700 -0.75618500 2.73655200
C 5.78408600 1.83861200 2.70028200
H 3.92702300 2.51880600 3.47624000
C 5.99066400 -0.59194600 2.33608500
H 4.25153600 -1.74332900 2.72684300
C 6.57341600 0.72329700 2.23414700
H 6.19760500 2.83773700 2.69294000
H 6.54170300 -1.45905300 1.99848900
N 7.79642000 0.90043700 1.70258600
C 8.69695800 -0.22600900 1.38416800
H 8.43508100 -1.07475400 2.01756900
H 9.69851500 0.08374900 1.69563200
C 8.29605700 2.22488400 1.25916000
H 7.93371200 2.99586300 1.93811100
H 9.38252700 2.20341500 1.36306600
C 8.72239400 -0.62294200 -0.08229200
C 9.95507200 -0.86063400 -0.70175600
C 7.54551900 -0.76611700 -0.82999000
C 10.01615400 -1.23650700 -2.04608500
H 10.87370000 -0.74222800 -0.13189600
C 7.60633300 -1.13294400 -2.17478400
H 6.57885200 -0.56892700 -0.37782400
C 8.84059500 -1.36920600 -2.78770700
H 10.98122400 -1.41245700 -2.51386100
H 6.68688000 -1.22813100 -2.74437300
H 8.88448800 -1.64954400 -3.83669700
C 7.91791700 2.53471900 -0.18097600
C 8.91648700 2.64354200 -1.15521000
C 6.57661300 2.68215000 -0.56361200
C 8.58585000 2.88827100 -2.49031100
H 9.95793600 2.51730600 -0.87098500
C 6.24416100 2.92443700 -1.89673400
H 5.78343300 2.59249900 0.17237300
C 7.24764400 3.02582800 -2.86513400
H 9.37309800 2.96086600 -3.23583700
H 5.19983300 3.03154000 -2.17553100
H 6.98739200 3.20940900 -3.90415100
H 2.10674800 -6.08716300 2.26374400
C -1.01274400 3.03259400 -0.04396100
H -1.59793500 2.11690400 -0.16437000
H -1.64671500 3.76784000 0.45786100
H -0.77944700 3.41435300 -1.04350900
C -4.75825900 0.49118900 -1.74552200
C -5.60205400 -0.70921700 -2.32090200
H -6.61424500 -0.60518900 -1.91829800
H -5.66066400 -0.56672600 -3.40363600
C -5.36579100 1.82161500 -2.31650000
H -6.40756800 1.85966200 -1.98720600
H -5.37085200 1.72974700 -3.40493900
C -5.03457700 -2.07391400 -2.01357300
C -5.20268700 -2.67541700 -0.75755900
C -4.29655600 -2.76848400 -2.97626300
C -4.65962400 -3.92951500 -0.48789700
H -5.77411300 -2.16551000 0.01412100
C -3.76413800 -4.03182300 -2.70838100
H -4.13811800 -2.32004800 -3.95406000
C -3.93848500 -4.64641500 -1.46131900
H -4.80773700 -4.35797600 0.49908900
H -3.20247100 -4.52652100 -3.49158400
C -4.64450500 3.08874100 -1.91068000
C -4.91914900 3.72036800 -0.69332500
C -3.69036800 3.68251500 -2.75047200
C -4.26974300 4.90062000 -0.32534600
H -5.65641300 3.29209700 -0.02250900
C -3.05251100 4.86777200 -2.38661200
H -3.45646100 3.21695000 -3.70448800
C -3.32473700 5.50803600 -1.16401100
H -4.51766900 5.33750200 0.63468100
H -2.33163100 5.30126800 -3.07439300
C -3.37232300 -6.03696000 -1.13026800
C -2.28991300 -5.88062100 -0.04089100
H -1.87263600 -6.85746700 0.23569900
H -1.47335300 -5.25151800 -0.40757900
H -2.68965000 -5.41505900 0.86609700
C -4.50140500 -6.95457300 -0.60946500
H -4.10225900 -7.95024300 -0.37918000
H -4.96015100 -6.56316900 0.30464500
H -5.29147000 -7.07102100 -1.36138000
C -2.73020600 -6.71406500 -2.35492800
H -3.45254300 -6.85110100 -3.16856400
H -1.88357600 -6.13615500 -2.74138500
H -2.35468900 -7.70455000 -2.07196600
C -2.61956500 6.82806600 -0.80782100
C -3.03839400 7.90876600 -1.83149200
H -4.12358100 8.06622200 -1.81209100
H -2.55130600 8.86434300 -1.59948100
H -2.75740700 7.62782300 -2.85271400
C -2.98918900 7.32413800 0.60224500
H -2.44737400 8.25193700 0.82006200
H -4.06042400 7.53840000 0.69233700
H -2.72172500 6.59139700 1.37273200
C -1.08530000 6.64618900 -0.86294800
H -0.74891300 5.91421500 -0.12059500
H -0.74663400 6.30850900 -1.84829100
H -0.58622300 7.59969800 -0.64962000
H -7.25872900 1.65826700 3.20097500
C -4.89192200 0.49451200 -0.23785900
C -6.14822700 0.61508600 1.65640200
C -4.63347700 0.47416900 1.97330100
C -6.64769000 1.90703200 2.32430400
H -7.28211700 2.48597400 1.64450800
C -5.37955900 2.62965700 2.72784800
C -5.23616600 3.93351300 3.20545200
C -3.95587600 4.40590100 3.51659600
C -2.83258700 3.58361400 3.35345200
C -2.97606500 2.27661900 2.87752700
C -4.25444300 1.81287300 2.56995100
H -6.10393300 4.57719000 3.32671300
H -3.83202500 5.42104800 3.88470700
H -1.84358100 3.96674000 3.59112500
H -2.11220000 1.63755300 2.72420200
O -6.15430200 0.73836100 0.19491100
H -4.37807400 -0.37640900 2.60692900
H -0.86351400 -0.32529700 -5.72850500
C -3.33430100 0.33376300 -2.23583000
C -1.78481900 0.41252400 -3.89901000
C -1.16472800 -0.08316000 -2.56264000
C -1.55984700 -0.68047400 -4.95941200
H -2.49844000 -0.92980000 -5.46660400
C -0.97965200 -1.84337300 -4.18342100
C -0.66337100 -3.12087100 -4.64859400
C -0.10930800 -4.04830000 -3.75989800
C 0.11920600 -3.70509500 -2.42038500
C -0.20216100 -2.42785600 -1.95269900
C -0.74208100 -1.50555900 -2.84731500
H -0.84302400 -3.39248800 -5.68589900
H 0.14577300 -5.04475900 -4.11093000
H 0.55006200 -4.43651600 -1.74330200
H -0.03624900 -2.15102300 -0.91632100
O -3.20250200 0.54885700 -3.56411600
H -0.34509300 0.53801000 -2.19250300
H -1.44729200 1.40124400 -4.21270900
H -6.74963400 -0.26322400 1.89597800
B''
Imaginary freguency: NO
Electronic energy: -5886.828712
Gibbs free energy: -5885.470436
Cu 1.94230100 0.00374000 -0.17893500
N 3.22725000 1.52188900 -0.96958700
N 2.40600600 0.73617600 1.66720800
C -4.38128200 2.45589800 -0.81616800
C -4.33612200 1.79367400 0.39058400
C -3.34214900 0.80999600 0.64816600
C -2.38937000 0.48183600 -0.37242800
C -2.44486500 1.21322000 -1.59328600
C -3.41214600 2.17194300 -1.81030000
H -3.97173000 0.40338500 2.67963700
H -5.14462200 3.20666400 -1.00171600
H -5.06179200 2.01404800 1.16917400
C -3.26900300 0.13637800 1.89479500
C -1.43977300 -0.57533900 -0.14966300
H -1.71491800 1.00076500 -2.36606700
H -3.43353800 2.71353900 -2.75232800
C -1.41705200 -1.23469300 1.07966300
C -2.32656100 -0.84271600 2.10110000
H -2.28863200 -1.36263200 3.05576500
C -0.51541000 -2.42317300 1.33939400
H 0.45795500 -2.26097200 0.87210700
H -0.34226300 -2.51793400 2.41793900
C -0.58608500 -1.03958200 -1.27401700
C 0.77618100 -0.97113500 -1.39194800
N 1.13115900 -1.51491700 -2.66208900
S 2.60138400 -2.31680700 -2.87036600
O 3.66318800 -1.46393300 -2.32505900
O 2.63057400 -2.72422900 -4.28269300
C 2.47576000 -3.78514400 -1.85767500
C 2.07206500 -4.98887500 -2.44142000
C 2.69212300 -3.66856000 -0.48101000
C 1.88352000 -6.10377400 -1.62186500
H 1.92329100 -5.05096000 -3.51392100
C 2.49280700 -4.78929400 0.32450200
H 3.01557900 -2.72216300 -0.06177400
C 2.08870000 -6.00258900 -0.24363800
H 1.57840100 -7.04857400 -2.06193300
H 2.64933800 -4.71740400 1.39535700
C -0.04171500 -2.12459700 -3.35560000
H -0.14433500 -1.71267100 -4.36131200
H 0.05084700 -3.21327900 -3.43014000
C -1.17966600 -1.73416500 -2.44054800
C -2.46132000 -1.92765300 -2.59633600
C -3.79713800 -2.04998700 -2.47903500
C -4.68910400 -1.03681800 -2.99167100
C -4.38266600 -3.09490700 -1.67204800
C -6.00286400 -1.00003900 -2.63675600
H -4.27861300 -0.26349300 -3.63117200
C -5.69504100 -3.05993500 -1.31208000
H -3.74127600 -3.89435100 -1.31525200
C -6.55230200 -1.97620800 -1.72886600
H -6.61468400 -0.18831400 -3.00490100
H -6.08260300 -3.83999700 -0.67273300
N -7.80716900 -1.88957300 -1.25789700
C -8.31066900 -2.83952300 -0.24452300
H -8.26827300 -3.85276600 -0.65825200
H -9.36830400 -2.60539200 -0.10509000
C -8.76686800 -0.83278000 -1.66324800
H -8.47184100 -0.43144000 -2.63031800
H -9.73087000 -1.32666200 -1.80864700
C -7.61093100 -2.79866800 1.10647500
C -7.62458200 -3.95842500 1.89354200
C -6.99055000 -1.64651800 1.60262700
C -7.03975100 -3.96417500 3.16126400
H -8.09364200 -4.86206100 1.51037400
C -6.40338500 -1.65357100 2.87033900
H -6.95474100 -0.74458300 1.00170900
C -6.42650200 -2.80908300 3.65445800
H -7.05663500 -4.87204100 3.75847900
H -5.92603000 -0.75178300 3.24210900
H -5.96615500 -2.81184600 4.63879500
C -8.88535400 0.26348200 -0.62332100
C -9.95497400 0.26695000 0.27983000
C -7.89874700 1.25524700 -0.51645400
C -10.03667000 1.23979500 1.28003100
H -10.72626000 -0.49546100 0.20077400
C -7.97880700 2.22677100 0.48168900
H -7.05552400 1.25895800 -1.20047300
C -9.04711100 2.21976600 1.38461500
H -10.87119000 1.22975700 1.97590700
H -7.20666500 2.98780700 0.55433800
H -9.10807800 2.97545300 2.16312000
H 1.93707600 -6.87092300 0.39115900
C -1.11662500 -3.73319800 0.80184100
H -1.24943900 -3.67952200 -0.28435900
H -0.45740000 -4.58117000 1.02030000
H -2.09609000 -3.93233100 1.25364300
C 4.16255900 2.50755200 1.14705300
C 5.61294600 2.05230100 1.56616700
H 6.30632000 2.78416700 1.14182400
H 5.67189300 2.13390500 2.65586000
C 4.00237100 4.03794800 1.47186500
H 4.69222300 4.57779600 0.81784200
H 4.33449400 4.19192500 2.50118400
C 5.97789400 0.65921500 1.10865900
C 6.65126200 0.45638600 -0.10541600
C 5.62748800 -0.46943500 1.85603300
C 6.96200700 -0.82725800 -0.54811200
H 6.93662000 1.31570100 -0.70743900
C 5.93606300 -1.75667600 1.40631200
H 5.10715000 -0.35091100 2.80232000
C 6.61098300 -1.96856700 0.19579100
H 7.49289600 -0.93857800 -1.48932500
H 5.63894300 -2.59494500 2.02491900
C 2.58516900 4.53549400 1.29366400
C 2.05173800 4.75539300 0.01943600
C 1.74023800 4.73019800 2.39568500
C 0.71135800 5.10709200 -0.15494600
H 2.68154500 4.64382800 -0.85687200
C 0.40710400 5.09638400 2.22092700
H 2.12964700 4.58272500 3.39909600
C -0.14859200 5.27017200 0.94048900
H 0.34997300 5.24024700 -1.16760200
H -0.21112500 5.24141900 3.10223900
C 6.99862800 -3.36770400 -0.31191700
C 6.43752300 -3.58575700 -1.73538800
H 6.71064700 -4.58440700 -2.09884800
H 5.34692900 -3.50304300 -1.74199400
H 6.83114100 -2.85321600 -2.44791700
C 8.54060800 -3.47609400 -0.35032000
H 8.84440800 -4.46615600 -0.71327700
H 8.98073000 -2.72533400 -1.01614800
H 8.96927300 -3.33369300 0.64924700
C 6.45506300 -4.48869000 0.59270400
H 6.85429900 -4.42339100 1.61160500
H 5.36092300 -4.46796000 0.64797500
H 6.74754000 -5.46357000 0.18535000
C -1.63412700 5.63326100 0.78933800
C -1.87279800 7.04793200 1.36414500
H -1.28388200 7.79697000 0.82086800
H -2.93239500 7.32125000 1.27977100
H -1.59450700 7.10318500 2.42282900
C -2.08839900 5.61571300 -0.68188300
H -3.15959700 5.84227400 -0.73938100
H -1.56006400 6.36535800 -1.28246900
H -1.92931800 4.63340400 -1.14014100
C -2.49412100 4.61416500 1.57060100
H -2.31707500 3.59578700 1.21051000
H -2.28217400 4.63703500 2.64500200
H -3.55973300 4.83838600 1.43942000
H 4.76888800 3.83295800 -4.32915700
C 4.01604700 2.30471400 -0.34264100
C 4.66114700 2.68932000 -2.48848500
C 3.41755100 1.76132900 -2.41367200
C 4.28445000 3.90744700 -3.34751200
H 4.63017200 4.83948000 -2.88770000
C 2.77710900 3.82191500 -3.46935500
C 1.88912600 4.77318700 -3.97536000
C 0.51865800 4.48898500 -3.97859100
C 0.04123600 3.27087100 -3.47597000
C 0.92957200 2.31855100 -2.96803300
C 2.29405200 2.60419000 -2.97752900
H 2.25406300 5.72536300 -4.35249200
H -0.18260700 5.22439000 -4.36462900
H -1.02651900 3.07175300 -3.46602200
H 0.56962400 1.38640300 -2.54346300
O 4.85273400 3.07223000 -1.08489700
H 3.54010500 0.80024700 -2.91347700
H 1.65110800 0.82003500 5.95275100
C 3.16268200 1.72817300 1.97783800
C 2.01361900 1.44839300 3.91574800
C 1.73662100 0.29572100 2.91886200
C 2.48169700 0.83123300 5.23561400
H 3.29143200 1.41485100 5.68563900
C 2.88697400 -0.57182500 4.84443200
C 3.60998900 -1.50485200 5.58834500
C 3.87037500 -2.76143100 5.03193500
C 3.40955500 -3.07971900 3.74817600
C 2.68778400 -2.14288000 3.00208800
C 2.43210700 -0.89169200 3.55862400
H 3.97172000 -1.25708400 6.58309200
H 4.43785100 -3.49519100 5.59819400
H 3.62986200 -4.05597100 3.32571600
H 2.34592300 -2.37270100 2.00086400
O 3.12498900 2.14050300 3.26301700
H 0.67829400 0.12146600 2.71334000
H 1.20558700 2.17609400 4.01342400
H 5.58107800 2.19404400 -2.80272500
TSB
Imaginary freguency: -201.51
Electronic energy: -6828.907234
Gibbs free energy: -6827.222044
C 2.56264000 -2.18359500 -1.83874600
C 2.33478200 -0.92367000 -2.34664800
C 1.54834400 0.02218100 -1.63266200
C 0.99152800 -0.34234400 -0.36333000
C 1.23758500 -1.65791900 0.12366800
C 2.00250100 -2.55378000 -0.59204200
H 1.70268900 1.60693000 -3.10513200
H 3.17589800 -2.89134300 -2.38724500
H 2.76377500 -0.63032700 -3.30086800
C 1.28204000 1.32052700 -2.14461100
C 0.19563000 0.60651600 0.36674500
H 0.79524100 -1.95765300 1.06708900
H 2.16708500 -3.55589500 -0.20456900
C -0.06194300 1.86432500 -0.17435600
C 0.49607600 2.20228700 -1.43867900
H 0.30300800 3.19309700 -1.84320100
C -0.87876500 2.90357700 0.56692100
H -1.23091900 3.65565000 -0.14580700
H -1.77253700 2.43922700 0.99568700
C -0.29777300 0.22260500 1.71086600
C -1.58666100 -0.09505700 2.05934800
N -1.57402900 -0.37234300 3.45797500
S -2.78396000 -1.25713700 4.21074500
O -4.06205400 -0.57534600 3.97530800
O -2.30971900 -1.47021900 5.58679400
C -2.83438200 -2.83363600 3.37482100
C -1.99737900 -3.86112300 3.81992500
C -3.64085000 -2.97755200 2.24181500
C -1.97727400 -5.06447300 3.11239100
H -1.39309100 -3.72600900 4.71062300
C -3.60228800 -4.18143000 1.54075600
H -4.28068800 -2.16410400 1.91598100
C -2.77641800 -5.22239700 1.97638100
H -1.34193800 -5.87741200 3.45199200
H -4.20734700 -4.29565300 0.64939400
C -0.19055900 -0.50597400 3.98868200
H -0.07142700 0.03121400 4.92813300
H 0.07482200 -1.55824900 4.14984700
C 0.61225600 0.09018700 2.86286000
C 1.87689400 0.45993300 2.84828200
C 2.94232200 1.10648100 2.23857900
C 3.18085700 2.49043000 2.48711900
C 3.78271300 0.46280600 1.28323500
C 4.11569500 3.19680200 1.77176200
H 2.59730200 2.99266000 3.25143400
C 4.73276600 1.15811500 0.57663100
H 3.62452300 -0.58241400 1.05798500
C 4.89545200 2.56534300 0.75481000
H 4.25999000 4.24327000 1.99741000
H 5.29630500 0.63322500 -0.18250200
N 5.75137100 3.27872900 -0.02981100
C 6.77061600 2.59737600 -0.83334600
H 7.13820600 1.73757900 -0.26270100
H 7.62070100 3.28044800 -0.92059200
C 5.68358900 4.75644000 -0.10533100
H 5.76122300 5.18174500 0.90023000
H 6.57448100 5.07473700 -0.64981600
C 6.36618700 2.12552700 -2.22309700
C 7.38683500 1.72503100 -3.09829400
C 5.03512800 2.01153900 -2.63841600
C 7.08533800 1.21780900 -4.36209600
H 8.42421700 1.80329000 -2.78089400
C 4.73242100 1.51663900 -3.91093300
H 4.23028200 2.31282100 -1.97706600
C 5.75267500 1.11440000 -4.77483700
H 7.88853600 0.90739200 -5.02510300
H 3.69498500 1.44527000 -4.22379200
H 5.51398100 0.72669200 -5.76155700
C 4.43994500 5.27367100 -0.81262500
C 4.33267900 5.16254800 -2.20675100
C 3.38061500 5.85366400 -0.10281400
C 3.17857600 5.57952300 -2.87063000
H 5.15599100 4.73727700 -2.77197500
C 2.22312400 6.27571400 -0.76390000
H 3.45622000 5.98674900 0.97231800
C 2.11478400 6.13019000 -2.14863500
H 3.11208400 5.47895000 -3.95079800
H 1.40821400 6.71586200 -0.19677500
H 1.21397000 6.45381900 -2.66215700
Cu -3.07962500 -0.06989500 0.79078600
C 3.59035300 -0.45329900 5.07166000
H 4.05371600 -0.11238100 6.01349100
O 2.45905600 0.00391900 4.80098700
C 4.37590100 -1.35463300 4.27848800
C 5.75276000 -1.49827300 4.56316700
C 3.85819300 -2.06796000 3.17300500
C 6.58425100 -2.23455800 3.74672600
H 6.17424400 -0.98935800 5.42701200
C 4.67161900 -2.82871000 2.36281400
H 2.80152800 -1.99337500 2.93904900
C 6.07937300 -2.90649500 2.59353100
H 7.63576200 -2.28403400 3.99467200
H 4.22896300 -3.30742900 1.49878300
N 6.89769600 -3.60145700 1.74384400
C 8.36944100 -3.47662500 1.78229900
H 8.77771800 -4.42904700 1.43473700
H 8.69677400 -3.35924400 2.81589100
C 6.35778800 -4.38108000 0.62770600
H 5.41556900 -4.84100200 0.94260900
H 7.04773800 -5.21401400 0.46037300
C 8.89791200 -2.34504200 0.91541700
C 8.83012500 -1.01206900 1.34722800
C 9.40927700 -2.61531200 -0.36009700
C 9.24855000 0.02673100 0.51285000
H 8.44263000 -0.78131000 2.33459600
C 9.82539200 -1.57882100 -1.19867200
H 9.46191800 -3.64425000 -0.70700700
C 9.74145200 -0.25330900 -0.76567800
H 9.19473200 1.05402400 0.86339200
H 10.20841600 -1.80635200 -2.18980000
H 10.06343700 0.55571700 -1.41563700
C 6.16718000 -3.63988300 -0.69153200
C 6.10849800 -4.39534800 -1.87157600
C 6.06480900 -2.24662200 -0.77697400
C 5.96978200 -3.77255500 -3.11383100
H 6.19041900 -5.47918800 -1.81757900
C 5.93663400 -1.62124900 -2.01961800
H 6.11840400 -1.64138900 0.12193200
C 5.89357900 -2.37915300 -3.19135800
H 5.93759200 -4.37426900 -4.01864100
H 5.87029600 -0.54080700 -2.07724100
H 5.79945300 -1.88386400 -4.15351900
H -2.75732000 -6.15896700 1.42762300
C -0.07947600 3.59254200 1.68414300
H 0.26150600 2.86338800 2.42493300
H 0.80424000 4.09945100 1.27864100
H -0.69543800 4.33676800 2.20188400
C -5.56913600 0.44051500 -1.82124100
C -5.85602500 1.82480400 -2.51394700
H -5.68870500 1.67725100 -3.58389700
H -6.91965100 2.03491000 -2.37394500
C -6.54802000 -0.60506900 -2.47493400
H -6.54771000 -0.40018700 -3.54861300
H -7.55010300 -0.37429700 -2.10302900
C -5.02546900 2.98642100 -2.02148000
C -3.76467200 3.25706900 -2.56571900
C -5.50729900 3.84951100 -1.02821300
C -3.02392900 4.36770600 -2.15262500
H -3.36508700 2.60819400 -3.34138500
C -4.76739500 4.95611600 -0.61888000
H -6.47932000 3.66118800 -0.58208700
C -3.51256100 5.25193100 -1.17894000
H -2.05860800 4.53985600 -2.61565700
H -5.18554900 5.60421600 0.14452100
C -6.22752500 -2.06709500 -2.26069500
C -5.60008700 -2.79837900 -3.27451300
C -6.59158200 -2.75359600 -1.09259800
C -5.37515900 -4.17050800 -3.14918200
H -5.29757000 -2.29107600 -4.18630900
C -6.36740600 -4.12554900 -0.97053900
H -7.08376200 -2.21779000 -0.28374100
C -5.76951400 -4.87386900 -2.00349600
H -4.89501300 -4.68615100 -3.97201300
H -6.68686700 -4.62523900 -0.06004000
C -2.76441500 6.52532000 -0.75080200
C -3.58712000 7.75759600 -1.19352400
H -3.07669200 8.68318100 -0.89841800
H -3.71703100 7.77247000 -2.28250800
H -4.58243400 7.76118000 -0.73507900
C -2.59929200 6.55241200 0.78451000
H -2.06036900 7.45800400 1.09018300
H -3.56316200 6.54673000 1.30236500
H -2.03110800 5.68345800 1.12957600
C -1.36564000 6.61948100 -1.38472800
H -0.73617800 5.76882200 -1.10245200
H -1.41423300 6.66296300 -2.47900400
H -0.86534400 7.53235300 -1.04145600
C -5.61280100 -6.39946900 -1.87297000
C -4.94193000 -7.02420700 -3.11024500
H -3.93473500 -6.62230900 -3.26906500
H -4.85091700 -8.10760000 -2.97006200
H -5.52761400 -6.85654500 -4.02157500
C -4.74785200 -6.74011700 -0.64006600
H -4.62604500 -7.82698600 -0.55140400
H -3.75310400 -6.29011400 -0.73122200
H -5.20139000 -6.38072900 0.28905800
C -7.01127700 -7.03717800 -1.70511900
H -7.52025700 -6.66807700 -0.80787900
H -7.64885400 -6.81697700 -2.56990100
H -6.92347300 -8.12726300 -1.61554300
H -1.35901100 -1.41011600 -5.12304400
C -4.14830100 0.02978500 -2.12118600
C -2.45417900 -0.32817400 -3.59350600
C -2.04463300 -0.68310000 -2.14172200
C -2.22153100 -1.57318000 -4.46517300
H -3.08486100 -1.77408000 -5.10840000
C -1.95354800 -2.68003100 -3.46778100
C -1.79832600 -4.04557600 -3.70881100
C -1.55296200 -4.90088300 -2.62883300
C -1.47662200 -4.39831000 -1.32315500
C -1.62939800 -3.02980000 -1.08188400
C -1.85385200 -2.18204700 -2.16433100
H -1.87349800 -4.44215900 -4.71836400
H -1.42959200 -5.96646000 -2.80363800
H -1.29993300 -5.07464100 -0.49220900
H -1.58320300 -2.63003900 -0.07377500
O -3.87969900 -0.02416100 -3.44828600
N -3.20048400 -0.27547300 -1.31651600
H -1.16099200 -0.15224300 -1.79475800
H -8.54832800 2.34015700 2.57918200
C -5.87554000 0.58126700 -0.34610800
C -7.33474600 1.03240000 1.34156700
C -5.89248700 0.81364400 1.87144200
C -7.79332400 2.43057500 1.78837300
H -8.25929200 2.97589500 0.96043700
C -6.53151600 3.08665000 2.30676500
C -6.34305100 4.41275400 2.70071200
C -5.08415600 4.81032700 3.16364700
C -4.02722100 3.89246400 3.23573000
C -4.21735900 2.56245600 2.85018600
C -5.47411800 2.17438500 2.38508800
H -7.15978000 5.12836700 2.64402700
H -4.92367500 5.84119100 3.46837700
H -3.05325100 4.21649600 3.59280900
H -3.40979700 1.83982500 2.90366400
O -7.14902200 0.97560200 -0.10937900
N -5.11458000 0.42077300 0.67260600
H -5.79794100 0.03203600 2.62390400
H -8.03973700 0.23898600 1.59531400
H -1.98246700 0.57477300 -3.98505100
TSB''
Imaginary freguency: -179.19
Electronic energy: -6828.907234
Gibbs free energy: -6827.219655
C -0.70555100 3.90971200 -0.99883100
C 0.13630600 3.17208300 -1.79940300
C 0.55739300 1.87267200 -1.40766200
C 0.10827000 1.33217300 -0.15754200
C -0.76290300 2.12523500 0.64097200
C -1.16617400 3.37482400 0.22873800
H 1.73244600 1.48665600 -3.18160200
H -1.02028800 4.90037000 -1.30376200
H 0.50400600 3.57858400 -2.73816900
C 1.41049100 1.08787300 -2.22341200
C 0.55142200 0.03166700 0.25525200
H -1.12195700 1.72534000 1.58091300
H -1.84841400 3.94880900 0.84549800
C 1.43442500 -0.69044400 -0.54816600
C 1.83335600 -0.15004500 -1.80028000
H 2.50579700 -0.73191200 -2.42272900
C 2.00315800 -2.03379900 -0.12966700
H 2.92889700 -2.20971300 -0.68746300
H 2.28309200 -2.00009900 0.92749200
C 0.12044300 -0.50557200 1.56876300
C -1.13183300 -0.94518400 1.91499000
N -1.06842200 -1.33992400 3.29021800
S -2.10009500 -2.53003300 3.88213700
O -3.46154600 -1.98145800 3.92649200
O -1.47463900 -3.01755400 5.12197100
C -2.07905600 -3.83340500 2.66078700
C -1.07220800 -4.80086500 2.71064200
C -3.00608800 -3.78840800 1.61647300
C -0.99990600 -5.74751600 1.68616000
H -0.37008900 -4.81842100 3.53769300
C -2.91530900 -4.73307900 0.59690800
H -3.77698400 -3.02629000 1.60006100
C -1.91534600 -5.70947800 0.62964300
H -0.22854000 -6.51166300 1.71449400
H -3.61649800 -4.68663400 -0.22642600
C 0.31974000 -1.29629300 3.82268500
H 0.35407200 -0.80226000 4.79286500
H 0.75028000 -2.29994900 3.92517300
C 1.01812400 -0.52483900 2.73829600
C 2.18128100 0.08772900 2.74743800
C 3.04787400 0.98450700 2.14741800
C 2.72669600 2.37463700 2.15469800
C 4.16186600 0.57094700 1.35854100
C 3.41994100 3.27495400 1.38520300
H 1.87939000 2.71090200 2.74394700
C 4.87107900 1.46786100 0.59803700
H 4.42701500 -0.47898900 1.32550500
C 4.51760000 2.85468100 0.57238200
H 3.09427700 4.30443300 1.37619400
H 5.68019300 1.09646700 -0.01642900
N 5.19809500 3.74107900 -0.20612900
C 6.37073600 3.30895600 -0.97483900
H 7.05730400 2.76727100 -0.31131900
H 6.90176100 4.21345100 -1.28073100
C 4.89417300 5.18686200 -0.15466000
H 4.79158000 5.49261600 0.89142600
H 5.77750700 5.70113400 -0.53974200
C 6.10680300 2.46421900 -2.21554700
C 7.22094700 1.93036900 -2.88069900
C 4.82877500 2.20650800 -2.72136800
C 7.06531000 1.17351300 -4.04118100
H 8.21706600 2.10909000 -2.48254200
C 4.67305600 1.45486600 -3.89163200
H 3.95282300 2.58239200 -2.20447100
C 5.78637400 0.93978200 -4.55678300
H 7.93948300 0.76310200 -4.53957500
H 3.67597300 1.26664200 -4.27842000
H 5.66041700 0.35215800 -5.46194900
C 3.67380300 5.63363100 -0.94598500
C 3.59896200 5.41991000 -2.32966400
C 2.63179300 6.32260400 -0.31298800
C 2.49790100 5.87120500 -3.05962200
H 4.40676400 4.90091600 -2.83669200
C 1.53052400 6.78155100 -1.04122100
H 2.68288100 6.50637600 0.75801500
C 1.45976700 6.55433800 -2.41690000
H 2.45439200 5.69639200 -4.13153400
H 0.72870800 7.30978500 -0.53293900
H 0.60232700 6.90634300 -2.98448000
Cu -2.73063600 -0.64192700 0.81748500
C 3.99731100 -0.55310300 4.97809700
H 4.50194900 -0.11669600 5.85777600
O 2.82508200 -0.18942100 4.75183500
C 4.77821000 -1.45923500 4.18333700
C 6.18382100 -1.46072300 4.31235100
C 4.20518100 -2.30361000 3.20482400
C 6.98525300 -2.17831100 3.44803500
H 6.64939100 -0.84924600 5.08179700
C 4.99017700 -3.04594800 2.35175800
H 3.12660100 -2.36456200 3.11959300
C 6.41734800 -2.96734200 2.40543700
H 8.05781400 -2.11305800 3.56841300
H 4.50279700 -3.66383800 1.60951200
N 7.18268800 -3.63169500 1.48672300
C 8.65169700 -3.48972700 1.41223900
H 9.04909200 -4.45812400 1.09585200
H 9.04811200 -3.30279500 2.41008700
C 6.55455500 -4.37760700 0.39439200
H 5.83232600 -5.08988700 0.81099600
H 7.34155700 -4.98483900 -0.06150100
C 9.08376900 -2.40914100 0.43753300
C 9.11724100 -1.06035700 0.82257000
C 9.36854100 -2.73915800 -0.89354200
C 9.40932000 -0.06298300 -0.11029200
H 8.90409400 -0.78758000 1.85184500
C 9.66348000 -1.74408200 -1.82840700
H 9.34636100 -3.78155600 -1.20223300
C 9.67900800 -0.40242800 -1.43978700
H 9.43133500 0.97806400 0.20195800
H 9.87552300 -2.01590200 -2.85897600
H 9.90570500 0.37309200 -2.16578500
C 5.88838200 -3.55544400 -0.70530500
C 5.16954200 -4.24247300 -1.69438000
C 6.00217000 -2.16407200 -0.79833900
C 4.61270400 -3.55778400 -2.77593800
H 5.05949800 -5.32284700 -1.62388600
C 5.44758400 -1.47580900 -1.88033600
H 6.54322300 -1.61311800 -0.03797800
C 4.76300300 -2.17139700 -2.87879800
H 4.06719900 -4.10649200 -3.53938500
H 5.55284500 -0.39791700 -1.94278700
H 4.34627800 -1.63450300 -3.72585200
H -1.85294900 -6.44421600 -0.16810600
C 1.05023100 -3.21758500 -0.35587500
H 0.13034000 -3.09553800 0.22351100
H 0.77633200 -3.30831300 -1.41259600
H 1.52650200 -4.15655100 -0.04678900
C -5.53317700 0.69889800 -1.08740600
C -6.00815300 2.14665300 -1.47384300
H -6.11228500 2.15515400 -2.56063500
H -7.01230500 2.26306400 -1.05648400
C -6.58800300 -0.28201000 -1.73821100
H -6.75777200 0.08506400 -2.75384200
H -7.52121300 -0.13838600 -1.18492100
C -5.14977000 3.32426800 -1.06135700
C -4.41634400 4.03359300 -2.01871600
C -5.14563900 3.81791700 0.25204000
C -3.74393300 5.21501200 -1.69029500
H -4.39163900 3.67442400 -3.04469100
C -4.46092800 4.98560100 0.58045400
H -5.70432300 3.30047200 1.02330600
C -3.75804000 5.72873400 -0.38622400
H -3.21058600 5.73505300 -2.47818600
H -4.49600100 5.32873700 1.61031900
C -6.24924600 -1.75347100 -1.81310800
C -5.82332200 -2.30431800 -3.02633500
C -6.44690700 -2.63022100 -0.73526800
C -5.67299800 -3.68323200 -3.18596800
H -5.63945100 -1.64927100 -3.87412600
C -6.29012700 -4.00815000 -0.89556800
H -6.76800300 -2.23722900 0.22689900
C -5.93795800 -4.57391500 -2.13681000
H -5.36686500 -4.05280100 -4.15662700
H -6.48578900 -4.65535200 -0.04486900
C -3.08226600 7.05660100 0.00222800
C -4.16436000 8.02991600 0.52628100
H -3.71285000 8.99395100 0.79212700
H -4.93090900 8.21154100 -0.23669600
H -4.66306600 7.63681200 1.41901300
C -2.03595800 6.82370100 1.11661200
H -1.61556100 7.78371800 1.44201900
H -2.47481900 6.33794000 1.99491800
H -1.21017700 6.19838500 0.76240200
C -2.37234300 7.72511000 -1.19000000
H -1.58059200 7.09022600 -1.60428100
H -3.07278900 7.96824200 -1.99747200
H -1.90698400 8.66210800 -0.86228100
C -5.93621000 -6.10242400 -2.32953100
C -5.55813900 -6.50724700 -3.76643000
H -4.55386400 -6.15901700 -4.03420200
H -5.56700300 -7.59994400 -3.85378600
H -6.26664000 -6.11046100 -4.50272600
C -4.93716300 -6.78022800 -1.36824600
H -4.99142900 -7.87053500 -1.47784200
H -3.91034100 -6.47081600 -1.59255700
H -5.14526800 -6.54051900 -0.32074500
C -7.35838100 -6.63574400 -2.03486600
H -7.65992800 -6.43394000 -1.00114500
H -8.09679300 -6.17087300 -2.69919300
H -7.39657000 -7.72137700 -2.18953500
H -1.86428700 0.00749100 -5.35247800
C -4.18283300 0.41335500 -1.69741200
C -2.71473200 0.52481200 -3.42665000
C -2.17853000 -0.35380800 -2.26965900
C -2.68955300 -0.32130600 -4.70858900
H -3.61441800 -0.20014300 -5.28282500
C -2.47270800 -1.73535700 -4.21110900
C -2.51871500 -2.93162900 -4.92863600
C -2.28327900 -4.13628500 -4.25565400
C -2.01973600 -4.14600600 -2.87928500
C -1.97154400 -2.94729100 -2.16213800
C -2.18486900 -1.75218400 -2.84225400
H -2.73996000 -2.93132300 -5.99318600
H -2.31662200 -5.07402900 -4.80418200
H -1.85626700 -5.08813300 -2.36331800
H -1.78416500 -2.94010500 -1.09442900
O -4.08978300 0.79017100 -2.99371900
N -3.17173700 -0.18713200 -1.18639000
H -1.19741700 -0.05496600 -1.90496600
H -7.52398800 1.68067300 4.11401100
C -5.58113700 0.52924800 0.41477500
C -6.71047400 0.65053200 2.38823000
C -5.23349500 0.22229600 2.59310500
C -6.94842700 1.92544700 3.21243400
H -7.53073300 2.66141900 2.64785200
C -5.55368400 2.39615700 3.56648600
C -5.15953700 3.61764300 4.11604400
C -3.80084800 3.84286200 4.36571400
C -2.84993300 2.85260500 4.08317700
C -3.24517200 1.62693100 3.53823100
C -4.59790300 1.41710400 3.27315700
H -5.89476600 4.38697000 4.33878400
H -3.48109500 4.79349900 4.78487100
H -1.79823900 3.03897900 4.28504800
H -2.51953300 0.85336100 3.31150600
O -6.75204200 0.94609300 0.95492700
N -4.70302300 0.05449700 1.21765200
H -5.09774100 -0.70689900 3.14280000
H -7.44643800 -0.13511200 2.56787400
H -2.22636400 1.49630000 -3.52281300
C
Imaginary freguency: NO
Electronic energy: -6828.917977
Gibbs free energy: -6827.226128
C -2.15376400 -1.22637300 3.26666200
C -1.93130500 0.13071600 3.19335300
C -1.25997500 0.70250000 2.07767500
C -0.82390200 -0.13913500 1.00205000
C -1.05648300 -1.53913400 1.12489100
C -1.70079600 -2.06828900 2.22235100
H -1.32688200 2.73936600 2.81389700
H -2.66823500 -1.65327800 4.12317800
H -2.26612600 0.79115700 3.98970000
C -0.97992100 2.09072600 2.01521200
C -0.13707400 0.43495600 -0.12787800
H -0.70597700 -2.20083500 0.34241900
H -1.85419000 -3.14217400 2.29116000
C 0.16946300 1.79626300 -0.12646100
C -0.27008800 2.60488200 0.95725800
H -0.04832200 3.66719200 0.93363800
C 0.94250900 2.47053800 -1.24445200
H 1.30955300 3.43328800 -0.87803300
H 1.83155300 1.88165800 -1.48524400
C 0.22006200 -0.44911800 -1.26902300
C 1.51315800 -0.77842800 -1.63016400
N 1.41161600 -1.80161400 -2.61888800
S 2.55051200 -2.01353300 -3.82977000
O 2.88384600 -0.74698600 -4.51059000
O 2.03462400 -3.11516500 -4.66441700
C 4.02880200 -2.55498000 -2.97885300
C 5.21316800 -2.51245600 -3.72207400
C 4.00849200 -3.01526100 -1.66086700
C 6.40173300 -2.92974700 -3.12267100
H 5.21099700 -2.14014400 -4.74154800
C 5.20984500 -3.39959300 -1.06383900
H 3.08169100 -3.04144500 -1.10395900
C 6.40136300 -3.35822800 -1.79230400
H 7.32753800 -2.90273300 -3.68996900
H 5.21489400 -3.71510300 -0.02589400
C 0.00164500 -2.09184100 -2.99009500
H -0.20002000 -1.86392900 -4.04138300
H -0.22108500 -3.15255500 -2.83320300
C -0.76201000 -1.17896700 -2.06182600
C -2.11681000 -1.16245700 -2.03293500
C -3.06122800 -0.31349600 -1.29201300
C -2.96739700 1.08521200 -1.31749400
C -4.09536900 -0.86956000 -0.51221500
C -3.82565600 1.89337800 -0.58280100
H -2.20176900 1.55156500 -1.92357600
C -4.97047000 -0.07591700 0.21832900
H -4.20414400 -1.94873800 -0.45439700
C -4.85840900 1.33935900 0.21025100
H -3.67655200 2.96276100 -0.62791900
H -5.71495700 -0.56807800 0.83327000
N -5.71922300 2.14793900 0.94157100
C -6.87516700 1.59356600 1.64114700
H -7.26663700 0.74109800 1.07389000
H -7.67188200 2.34348300 1.62003900
C -5.58212900 3.60668000 0.89559300
H -5.52145900 3.94029700 -0.14861700
H -6.51214000 4.02052500 1.29541900
C -6.65204600 1.14913100 3.07846600
C -7.73169900 1.16450000 3.97181500
C -5.41879900 0.65455200 3.52019000
C -7.59020900 0.67776000 5.27360100
H -8.69224700 1.55611500 3.64306800
C -5.27185800 0.17332900 4.82331800
H -4.56793200 0.64747600 2.84929300
C -6.35781200 0.17633900 5.70349200
H -8.43889700 0.69628800 5.95262600
H -4.30646200 -0.20651000 5.14701100
H -6.24400800 -0.20071500 6.71645300
C -4.41454400 4.19708500 1.67890400
C -4.26231100 3.93656100 3.04799600
C -3.50376800 5.05825500 1.05471900
C -3.22290100 4.52136400 3.77328100
H -4.96167200 3.27348500 3.54647900
C -2.45976800 5.64555600 1.77607600
H -3.60981000 5.27141100 -0.00705700
C -2.31605100 5.37834800 3.13922100
H -3.12179100 4.30970000 4.83486700
H -1.76190200 6.30895700 1.27242900
H -1.50543300 5.83255100 3.70310500
Cu 3.15909000 -0.15881300 -0.76360900
C -3.75661500 -1.81847000 -3.54512700
H -3.62823500 -0.87055100 -4.06740700
O -2.75660800 -2.22054600 -2.77475400
C -4.95720900 -2.49887300 -3.57630000
C -6.07004900 -1.92833100 -4.27401500
C -5.21430200 -3.59842100 -2.69391800
C -7.35168100 -2.26364700 -3.94105000
H -5.89059800 -1.16402900 -5.02485800
C -6.49109200 -3.94074100 -2.36221200
H -4.37872700 -4.11811100 -2.23758300
C -7.60063200 -3.16200100 -2.84501100
H -8.17279400 -1.76366400 -4.43609700
H -6.65188900 -4.74997000 -1.66636100
N -8.80487400 -3.21210900 -2.24223800
C -9.89038900 -2.30656400 -2.65385000
H -10.79265600 -2.64416500 -2.14023000
H -10.08153900 -2.44866300 -3.72362200
C -9.03485400 -4.02797400 -1.02038300
H -8.58844600 -5.01380700 -1.16132800
H -10.11358300 -4.17941600 -0.95486600
C -9.67727000 -0.81987100 -2.37267200
C -8.53570500 -0.29378500 -1.75751600
C -10.68976600 0.05923100 -2.78460900
C -8.40065700 1.08666400 -1.57732200
H -7.74084600 -0.94789700 -1.41778500
C -10.56424200 1.43496600 -2.58813000
H -11.58114000 -0.33861700 -3.26545800
C -9.41309100 1.95502800 -1.98775500
H -7.49639800 1.47751000 -1.12057400
H -11.36105300 2.09993600 -2.91080900
H -9.30646600 3.02697700 -1.84452200
C -8.51871900 -3.37555700 0.25206800
C -7.35758700 -3.83886300 0.88451100
C -9.20506100 -2.28843400 0.81348000
C -6.87885800 -3.21779300 2.04202500
H -6.82826000 -4.69821200 0.48367200
C -8.72935800 -1.66692800 1.96853600
H -10.11234900 -1.92455200 0.33930400
C -7.56170500 -2.12803300 2.58583900
H -5.97453600 -3.58725500 2.51807700
H -9.26741200 -0.82367500 2.39177800
H -7.19301100 -1.64255800 3.48337900
H 7.32904100 -3.65815800 -1.31857700
C 0.14084400 2.69679900 -2.53363900
H -0.20301700 1.74715600 -2.95671300
H -0.73543700 3.33134900 -2.35208800
H 0.76504300 3.19167800 -3.28687700
C 5.72355400 1.06665700 1.52561800
C 5.88378100 2.59806300 1.86504300
H 5.79767500 2.68492700 2.95170800
H 6.90617700 2.87409100 1.59288500
C 6.85346600 0.31036800 2.31388800
H 6.70962800 0.55722400 3.36993500
H 7.80411700 0.75127300 2.00496400
C 4.90538600 3.53084800 1.19036500
C 3.65252600 3.80781000 1.74934400
C 5.24354700 4.17969600 -0.00494800
C 2.78158200 4.72242800 1.15003300
H 3.35941600 3.32306500 2.67781100
C 4.37221000 5.08723400 -0.60236300
H 6.20784500 3.98471500 -0.46560500
C 3.12231600 5.39195000 -0.03536700
H 1.82985500 4.91211500 1.63262500
H 4.68404000 5.57198500 -1.52152000
C 6.91171700 -1.19263100 2.15070400
C 6.01509100 -2.02844500 2.82577700
C 7.91016200 -1.80218900 1.37833600
C 6.11065000 -3.41811600 2.74071000
H 5.23999100 -1.59504800 3.44732700
C 8.02089600 -3.19192400 1.31536700
H 8.62492800 -1.18180400 0.84239800
C 7.12500200 -4.03720100 1.99474300
H 5.38217900 -4.00902400 3.28308200
H 8.83079800 -3.62201700 0.73286300
C 2.22742100 6.46480200 -0.68128800
C 2.91691000 7.83885600 -0.51108300
H 2.30809200 8.63196500 -0.96355400
H 3.05644200 8.07928200 0.54991700
H 3.90146100 7.85260000 -0.99235000
C 2.03829600 6.18022300 -2.18811800
H 1.41129300 6.95930900 -2.63942000
H 2.98914000 6.16529900 -2.72916400
H 1.54791800 5.21493100 -2.34777100
C 0.83169100 6.53427600 -0.03401800
H 0.29334500 5.58560700 -0.13553700
H 0.88256200 6.78948000 1.03049800
H 0.23499100 7.30921500 -0.52944300
C 7.30760400 -5.56447500 1.94988200
C 6.15222300 -6.30844800 2.64507800
H 5.18466000 -6.07247300 2.18626600
H 6.30825800 -7.39020300 2.56120300
H 6.09161700 -6.06645000 3.71235000
C 7.38260700 -6.05950400 0.48828600
H 7.53316700 -7.14594400 0.46823800
H 6.45737800 -5.83576200 -0.05357700
H 8.21385500 -5.60243900 -0.05870300
C 8.62753200 -5.92301700 2.67170800
H 9.48990600 -5.45185500 2.18654500
H 8.60520900 -5.59105600 3.71672700
H 8.78646000 -7.00875400 2.66194200
H 1.97435500 -0.57972900 5.43214200
C 4.37344800 0.60486500 2.01853700
C 2.83397300 0.36290200 3.67672000
C 2.34829600 -0.25119100 2.33825000
C 2.80710000 -0.74984600 4.73850500
H 3.72663800 -0.75337400 5.33374300
C 2.60254700 -2.02042900 3.93912800
C 2.67156000 -3.34543200 4.37448300
C 2.44680300 -4.37553100 3.45388300
C 2.15173900 -4.08555300 2.11431600
C 2.07828500 -2.75884800 1.68026800
C 2.30912500 -1.73851100 2.60132400
H 2.90321500 -3.57610100 5.41136600
H 2.50429000 -5.41053400 3.78074000
H 1.98025000 -4.89585300 1.41048300
H 1.84931900 -2.51478600 0.64750700
O 4.20591500 0.76596400 3.35624800
N 3.40251700 0.09424900 1.36278600
H 1.39894500 0.14687100 1.98835500
H 8.38934200 2.08651400 -3.32104100
C 5.92997500 0.89155700 0.03718100
C 7.26447600 1.01186400 -1.80189300
C 5.79507900 0.68430100 -2.17996600
C 7.66192800 2.30732400 -2.53029300
H 8.14050000 3.01208400 -1.84149200
C 6.36178900 2.82369400 -3.10901600
C 6.12488700 4.03405300 -3.76322700
C 4.83902700 4.30409800 -4.24394900
C 3.80370100 3.37421600 -4.07674900
C 4.03987200 2.16145500 -3.42308300
C 5.32289000 1.90193900 -2.94240000
H 6.92557000 4.75750900 -3.89648200
H 4.64134100 5.24350600 -4.75381500
H 2.81092700 3.59722000 -4.45742800
H 3.25053900 1.42816500 -3.29410400
O 7.17958000 1.22600800 -0.35732900
N 5.10302600 0.53947500 -0.87777800
H 5.67849800 -0.24161200 -2.74108000
H 7.96496900 0.18914700 -1.95317700
H 2.30429900 1.26862200 3.97629200
C''
Imaginary freguency: NO
Electronic energy: -6828.913489
Gibbs free energy: -6827.222488
C 0.35928300 3.50638700 1.11101400
C -0.14529400 2.66030800 2.07201400
C -0.33525400 1.27869500 1.79982500
C 0.00213800 0.76090800 0.50517500
C 0.51502500 1.66960800 -0.46281700
C 0.69847000 3.00146900 -0.16767200
H -1.10839100 0.78227700 3.76205000
H 0.49771200 4.55923300 1.32749000
H -0.42093800 3.03935400 3.05200800
C -0.84692800 0.39282900 2.78104900
C -0.19604000 -0.63053800 0.21565300
H 0.77671800 1.29483900 -1.44394800
H 1.11370000 3.66563000 -0.91708500
C -0.71174800 -1.47259200 1.20530400
C -1.02236500 -0.93824100 2.48469100
H -1.42317500 -1.60855500 3.24153700
C -0.95169300 -2.95493000 0.98047800
H -1.64208400 -3.31711800 1.75219700
H -1.45343500 -3.11180000 0.02102300
C 0.11887700 -1.16943200 -1.13486200
C 1.39299300 -1.31264300 -1.64945700
N 1.24206600 -1.97614200 -2.91098100
S 2.48810600 -2.89524500 -3.56978300
O 3.60987200 -2.00067000 -3.88218500
O 1.86943100 -3.68436300 -4.64669100
C 3.01467600 -4.00101900 -2.27237300
C 4.01019500 -3.57420500 -1.38999700
C 2.34943200 -5.21812600 -2.10046200
C 4.34189100 -4.38727200 -0.30913000
H 4.51161000 -2.62548600 -1.54638600
C 2.69749600 -6.02529700 -1.01533700
H 1.58726900 -5.52911300 -2.80708800
C 3.68694500 -5.60771900 -0.11973100
H 5.09930700 -4.05120300 0.38719300
H 2.19585100 -6.97780600 -0.87130100
C -0.14373200 -2.48093600 -3.10241800
H -0.49240900 -2.28472700 -4.11764900
H -0.19875700 -3.56359100 -2.92247600
C -0.88343600 -1.70770400 -2.04326300
C -2.22725900 -1.56993700 -2.00470900
C -3.03850500 -0.68935900 -1.14951100
C -2.80873300 0.69489800 -1.12692800
C -4.06603600 -1.18791400 -0.32614700
C -3.54523400 1.54585600 -0.31398500
H -2.01927400 1.11092000 -1.74486600
C -4.81176600 -0.35072000 0.49446400
H -4.27716200 -2.25388000 -0.31445100
C -4.57031300 1.04660600 0.52321100
H -3.28852100 2.59736200 -0.30166900
H -5.56543900 -0.79409800 1.13394300
N -5.30225800 1.89947100 1.34120800
C -6.26294600 1.37530600 2.30500000
H -6.90842800 0.62563700 1.82606900
H -6.93003900 2.19569000 2.58191900
C -5.27512100 3.34131100 1.09175600
H -5.30698500 3.51907900 0.00946100
H -6.20725500 3.75227200 1.49332300
C -5.68657600 0.76571600 3.57710300
C -6.56026900 0.51186700 4.64521000
C -4.33988800 0.40852400 3.71139500
C -6.10447600 -0.09933700 5.81434000
H -7.60707700 0.79613400 4.55769100
C -3.88067400 -0.20446300 4.88147100
H -3.64059900 0.60727300 2.90805000
C -4.75948200 -0.46603500 5.93466300
H -6.79678200 -0.28620200 6.63133400
H -2.83147800 -0.47717600 4.96244100
H -4.40168900 -0.94386700 6.84286800
C -4.11085600 4.12140400 1.68943000
C -3.69722100 3.91780500 3.01230900
C -3.48082000 5.11659800 0.93116700
C -2.68399800 4.70258100 3.56719700
H -4.16788500 3.14129000 3.60738200
C -2.46664800 5.90382600 1.48312300
H -3.78645100 5.27640100 -0.10093400
C -2.06686500 5.70065700 2.80581400
H -2.37541900 4.53359900 4.59589100
H -1.98578000 6.66759100 0.87864300
H -1.27645000 6.30930700 3.23737700
Cu 3.00911600 -0.45802900 -0.92439500
C -3.99522700 -1.84829100 -3.48142100
H -3.79777100 -0.86502200 -3.90809700
O -2.98977800 -2.44534300 -2.85060600
C -5.26569900 -2.38401500 -3.47399800
C -6.35480600 -1.60970800 -3.99168800
C -5.58234900 -3.54677500 -2.69705800
C -7.63482200 -1.83261100 -3.57136700
H -6.14459300 -0.78517000 -4.66698500
C -6.85905700 -3.77833400 -2.28205100
H -4.78341600 -4.21219700 -2.38847300
C -7.90026900 -2.82497300 -2.56339100
H -8.42572100 -1.18406200 -3.92237600
H -7.06362800 -4.64599300 -1.67378000
N -9.04660100 -2.81480500 -1.85584200
C -10.06251600 -1.77346700 -2.08520300
H -10.96111300 -2.08734400 -1.55068600
H -10.32913100 -1.77188700 -3.14798900
C -9.26419500 -3.73493000 -0.70623500
H -8.99803300 -4.75020500 -1.00816200
H -10.33932500 -3.73638700 -0.52029200
C -9.69048800 -0.35592700 -1.65389800
C -8.45528500 -0.00607900 -1.09781200
C -10.65038800 0.64707300 -1.85503100
C -8.18007200 1.32354200 -0.76241700
H -7.69676100 -0.75956700 -0.92003600
C -10.38222400 1.97156200 -1.50726800
H -11.61386600 0.38720900 -2.28870400
C -9.14086900 2.31560300 -0.96232600
H -7.20956600 1.57655300 -0.34768800
H -11.13998200 2.73417400 -1.66660200
H -8.92508500 3.34761900 -0.69884000
C -8.51535000 -3.32577800 0.55312400
C -7.39442400 -4.04038400 0.99601100
C -8.94012500 -2.21291800 1.29404500
C -6.69126000 -3.63411100 2.13395400
H -7.07000800 -4.92750800 0.46020800
C -8.24045900 -1.80548000 2.43079900
H -9.81720600 -1.65824100 0.97391600
C -7.10675000 -2.50979500 2.84994500
H -5.82049800 -4.19721800 2.45867100
H -8.57740400 -0.93895800 2.99211400
H -6.55987200 -2.18485000 3.72966200
H 3.95315100 -6.23628200 0.72534400
C 0.33122200 -3.80266900 1.01918700
H 1.03759300 -3.47712800 0.24995400
H 0.82850700 -3.72020700 1.99163400
H 0.10062000 -4.86061100 0.84310700
C 5.69393500 1.70019800 0.29016600
C 5.85589700 3.25312500 0.47507400
H 6.16136000 3.40842600 1.51168100
H 6.69819400 3.55313100 -0.15469000
C 7.06341700 1.07248900 0.76635700
H 7.32575100 1.58655600 1.69472300
H 7.80894700 1.36050400 0.01905900
C 4.66334100 4.13897400 0.18480400
C 3.97255600 4.75653500 1.23267800
C 4.27358500 4.45847000 -1.12458800
C 2.95785300 5.68615800 0.98551600
H 4.24691200 4.52730600 2.25947800
C 3.24998100 5.37100200 -1.36839900
H 4.78825500 4.00770800 -1.96525200
C 2.57410700 6.02247700 -0.31985700
H 2.47094200 6.14904900 1.83659300
H 2.98749600 5.58499800 -2.40041400
C 7.12796000 -0.41724100 1.01511900
C 7.05342300 -0.90316600 2.32464400
C 7.38027000 -1.34286700 -0.00882300
C 7.30303600 -2.24526500 2.61694300
H 6.83435500 -0.21473600 3.13677600
C 7.62433900 -2.68572000 0.28528500
H 7.43296000 -1.00188100 -1.04075600
C 7.63513600 -3.16310300 1.61086600
H 7.25965600 -2.55714500 3.65295900
H 7.85282100 -3.36332700 -0.53288800
C 1.48876800 7.06824500 -0.63279500
C 2.11867900 8.21299100 -1.46033400
H 1.36684800 8.98119200 -1.68071400
H 2.93971900 8.68845400 -0.91020100
H 2.51695800 7.85200800 -2.41496900
C 0.34643000 6.42318400 -1.45152200
H -0.39045400 7.18627700 -1.73274600
H 0.71518700 5.95977600 -2.37323000
H -0.17157000 5.65337800 -0.87020900
C 0.87828900 7.67631700 0.64319600
H 1.63112100 8.19499100 1.24833100
H 0.11064700 8.40982700 0.37011100
H 0.39998700 6.91417500 1.26859500
C 8.08637000 -4.60322900 1.92215400
C 8.06491900 -4.90572000 3.43197100
H 7.05851500 -4.79576100 3.85232600
H 8.38701500 -5.93943200 3.60353900
H 8.74341100 -4.25023100 3.99019800
C 7.17985100 -5.63643400 1.22025500
H 7.57103900 -6.64880000 1.38098800
H 6.16333300 -5.60209800 1.62690600
H 7.12124700 -5.46886000 0.14008400
C 9.53732800 -4.78009100 1.41440600
H 9.60563700 -4.64564800 0.32931500
H 10.20954900 -4.05433100 1.88776900
H 9.90234100 -5.78747200 1.65097900
H 3.16946000 0.69181100 5.26245400
C 4.59557900 1.18001200 1.18530600
C 3.49071600 1.15490200 3.16872100
C 2.98807700 0.04403100 2.21364800
C 3.91568800 0.48654000 4.48484200
H 4.87146900 0.88508700 4.84196100
C 3.96833600 -0.98873400 4.14718300
C 4.44137200 -2.04689100 4.92476900
C 4.38658600 -3.34670200 4.40810400
C 3.87660900 -3.58390200 3.12458900
C 3.40130000 -2.52354100 2.34733900
C 3.44283000 -1.23648700 2.87448900
H 4.85175500 -1.86661300 5.91538000
H 4.75210700 -4.17854900 5.00461600
H 3.85426700 -4.59475800 2.72688500
H 3.01735900 -2.68955800 1.34716300
O 4.65155700 1.67708300 2.44303000
N 3.69244100 0.30402400 0.93867500
H 1.91442400 0.06563500 2.03757900
H 6.35782500 2.55403200 -5.25723500
C 5.49815400 1.38128700 -1.17481700
C 6.16270500 1.54501400 -3.34688000
C 4.82566000 0.77070200 -3.20871900
C 5.91518600 2.74761600 -4.27207300
H 6.38691500 3.65478700 -3.87958400
C 4.40626600 2.83786300 -4.35936300
C 3.62417000 3.86468300 -4.89159400
C 2.23036500 3.73837200 -4.86824000
C 1.62647900 2.59309000 -4.33126200
C 2.40985200 1.56167100 -3.80396500
C 3.79711000 1.70248200 -3.81375600
H 4.08890000 4.75385400 -5.31053200
H 1.61110800 4.53552600 -5.27160800
H 0.54296200 2.50759000 -4.31995300
H 1.95589600 0.67275800 -3.37769300
O 6.40954900 1.98789700 -1.97379800
N 4.62200600 0.64121100 -1.74524600
H 4.82217900 -0.22094000 -3.65525400
H 7.01947800 0.93462400 -3.63749900
H 2.79980700 1.99065300 3.29396800
TSC
Imaginary freguency: -308.27
Electronic energy: -7770.982701
Gibbs free energy: -7768.969518
C -2.69388800 5.16226400 0.66578300
C -1.80326900 5.31160900 -0.37348500
C -0.95554500 4.24067300 -0.76879900
C -1.03221900 2.98420200 -0.08692600
C -1.94593500 2.87635600 1.00010500
C -2.75460500 3.93158800 1.36502800
H 0.03907800 5.33720000 -2.34740800
H -3.34074900 5.98481900 0.95802500
H -1.73013800 6.25447600 -0.91020100
C -0.01652100 4.39143600 -1.81756700
C -0.19007900 1.89305500 -0.49779900
H -1.99175800 1.94917300 1.55956200
H -3.43929500 3.82092300 2.20182000
C 0.73825200 2.08312100 -1.52639800
C 0.81186300 3.35085900 -2.16499000
H 1.51807500 3.50084600 -2.97431200
C 1.64227500 0.94968900 -1.98652600
H 2.44799700 0.81659200 -1.24964300
H 1.07694800 0.01317400 -1.94647400
C -0.39252200 0.55335800 0.11657000
C 0.54598400 -0.13347500 0.86560700
N -0.08729000 -1.34623000 1.29184100
S 0.73814900 -2.77931300 1.53164200
O 2.01577900 -2.76668300 0.79736700
O -0.20200700 -3.88562500 1.28140600
C 1.11446800 -2.83887400 3.28667200
C 1.45016900 -4.09753600 3.79829200
C 1.14823200 -1.69203000 4.08042400
C 1.83057200 -4.20645300 5.13507700
H 1.41127300 -4.97634400 3.16259300
C 1.52274800 -1.81978500 5.42167700
H 0.90167400 -0.72471100 3.65591500
C 1.86494800 -3.06837300 5.94661700
H 2.09212100 -5.17850900 5.54271800
H 1.55345200 -0.94226000 6.05858400
C -1.51069200 -1.41560700 0.87231100
H -1.73075500 -2.32663800 0.31533700
H -2.15866800 -1.39620400 1.75697300
C -1.65038000 -0.18329500 0.01707400
C -2.79911700 0.07931700 -0.66072600
C -3.09928600 1.11356300 -1.65395800
C -2.23232600 1.35348000 -2.73257900
C -4.25646000 1.90762600 -1.57025300
C -2.47412100 2.36000600 -3.65751800
H -1.34313800 0.74226800 -2.83838300
C -4.52282800 2.90588300 -2.49819000
H -4.94990600 1.75639100 -0.74716200
C -3.63378700 3.16749300 -3.57264500
H -1.75008000 2.51240500 -4.44601700
H -5.40667000 3.51554800 -2.35651300
N -3.89108900 4.16985000 -4.49755700
C -5.19248700 4.83028700 -4.53054600
H -5.97775000 4.09113600 -4.32057300
H -5.37236700 5.16255500 -5.55733100
C -2.96257200 4.41378200 -5.60512500
H -2.70278500 3.46515200 -6.09289200
H -3.50872500 4.99911700 -6.34971600
C -5.37332500 6.02176700 -3.59653900
C -6.45139500 6.89250300 -3.81305600
C -4.52012900 6.26273000 -2.51402700
C -6.67109000 7.98103500 -2.96714500
H -7.12061100 6.71768800 -4.65352600
C -4.73652200 7.35335300 -1.66644700
H -3.68077100 5.60186000 -2.33345400
C -5.81166700 8.21631100 -1.88861200
H -7.50839200 8.64900800 -3.15308700
H -4.06001900 7.52393800 -0.83290000
H -5.97927600 9.06519500 -1.23091300
C -1.68683400 5.16565500 -5.24683800
C -1.74941000 6.42832900 -4.64018800
C -0.43186300 4.63852400 -5.57196900
C -0.58396100 7.14481600 -4.36447000
H -2.71638300 6.85066000 -4.38556400
C 0.73922800 5.35277100 -5.29949300
H -0.36798000 3.66033200 -6.04411700
C 0.66646700 6.60919800 -4.69431700
H -0.65112600 8.12316400 -3.89543100
H 1.70459800 4.92527100 -5.55804500
H 1.57424200 7.16662900 -4.47890200
Cu 2.30833900 0.58264600 1.38906300
C -2.52955200 -2.11126400 -2.62749500
H -2.79178300 -1.24878000 -3.25299700
O -3.41417300 -2.60168600 -1.85650200
C -1.21053400 -2.61906800 -2.71702200
C -0.26192000 -1.99301400 -3.56287100
C -0.76767200 -3.67729100 -1.88481000
C 1.06099400 -2.37333700 -3.55553400
H -0.58221100 -1.18779500 -4.21885400
C 0.54716800 -4.06408600 -1.86737100
H -1.47562700 -4.16393100 -1.22360700
C 1.52224800 -3.40407000 -2.67881000
H 1.74969700 -1.86651900 -4.21773000
H 0.84213800 -4.84493600 -1.18365800
N 2.83255500 -3.76120800 -2.59698000
C 3.92046100 -2.99332800 -3.22855100
H 4.69486800 -2.84414900 -2.47079400
H 3.55084900 -2.00191300 -3.48815300
C 3.25306300 -4.88919400 -1.75534800
H 2.97553000 -4.68971800 -0.71401800
H 4.34319000 -4.90417400 -1.78601400
[truncated: 5,250 more rows]
